# Supplementary material for: Urea-Assisted Synthesis of Mesoporous TiO2 Photocatalysts for the Efficient Removal of Clofibric Acid from Water
Source: Materials (Basel). 2021 Oct 13;14(20):6035. doi: 10.3390/ma14206035 (PMC8540116; doi:10.3390/ma14206035)
Supplement: Supplementary file 1 [file materials-14-06035-s001.zip]

Archive with 1 entries (1 files):
- materials-1351130-supplementary.pdf
